# Supplementary material for: Raspberry Pomace as a Good Additive to Apple Freeze-Dried Fruit Bars: Biological Properties and Sensory Evaluation
Source: Molecules. 2024 Dec 1;29(23):5690. doi: 10.3390/molecules29235690 (PMC11643381; doi:10.3390/molecules29235690)
Supplement: Supplementary file 1 [file molecules-29-05690-s001.zip]

Archive with 1 entries (1 files):
- molecules-3318085-supplementary.pdf
